# Supplementary material for: Treatment with efavirenz extends survival in a Creutzfeldt-Jakob disease model by regulating brain cholesterol metabolism
Source: JCI Insight. 2025 Jun 19;10(14):e190296. doi: 10.1172/jci.insight.190296 (PMC12288963; doi:10.1172/jci.insight.190296)
Supplement: Supporting data values [file jciinsight-10-190296-s056.xlsx]

## Sheet: Fig. 1
Groups	Days Post Infection (DPI)	Number of mice
sCJD- infected Tg650	181	2
	185	2
	178	2
	180	1
	183	1
	184	1
sCJD- infected Tg650+EFV (30 DPI)	197	1
	204	1
	187	1
	197	1
	211	1
	194	1
	208	1
	210	1
	185	1
	219	1
sCJD- infected Tg650+EFV (130 DPI)	206	1
	210	1
	191	1
	204	1
	194	1
	189	1
	208	1
	209	1
	219	1

## Sheet: Fig.2B
	sCJD-tg650					sCJD-tg650-30DPI					sCJD-tg650-130DPI
Fig. 2B	3426525	3320526	3360764	3385294	3892072	2016116	1952724	1947647	1968951	1946560	2876433	2845757	2955097	2948714	2526129
	4982520	4937948	5056597	4917757	5073205	1510092	1713970	1694974	1750459	1480953	3281255	2857695	2745544	2750246	2812333
	4611231	4581618	5274898	5252153	5217669	2687257	2664170	3117896	3042404	3020646	3740156	3806158	3171435	3173191	3815604

## Sheet: Fig. 2C
	sCJD-tg650			sCJD-tg650-30DPI			sCJD-tg650-130DPI
Fig. 2C	2418515	2343699	2372100	1802086	1783805	1840627	1872061	2105090	1806656
	3253378	3699772	3762769	1925039	1729933	1973240	1894692	1674041	1940444
	4303611	4167317	4355520	1784567	1838792	1793449	1662765	1672607	1986737

## Sheet: Fig. 2D
	RML	RML+Cyp46a1
Fig 2. D	100	0
	100	25.5275
	100	38.3593
	100	33.9191

## Sheet: Fig. 2E
	22L	22L+Cyp46a1
Fig 2. E	100	59.13
	100	59.79
	100	85.84
	100	29.61

## Sheet: Fig. 3A
	sCJD-tg650					sCJD-tg650-30DPI					sCJD-tg650-130DPI
Fig. 3A	1124100	1086194	967338	940339	952408	1815794	1788191	1772225	1557092	1781709	1912412	1924628	2265821	2243940	2303560
	1624875	1592012	1423898	1650544	1356175	2476271	2055729	2420694	2144985	2131599	2494915	2933101	2480957	2869870	2935844
	834587	944503	814472	960910	970835	3091275	3070943	3124547	2686509	2656385	2835921	2778437	3305808	2844810	3278656

## Sheet: Fig. 3B
	sCJD-tg650			sCJD-tg650-30DPI			sCJD-tg650-130DPI
Fig. 3B	1097427	1149236	960606	2734874	2715316	2742727	2712645	2698157	2293518
	1986634	1973590	2003311	3643882	3588490	3556450	3904159	3785496	3813565
	999146	853345	958989	4246848	3629637	4317561	4443957	3730617	4387497

## Sheet: Fig. 3C
	sCJD-tg650			sCJD-tg650-30DPI			sCJD-tg650-130DPI
Fig. 3C	23	23	23	69	82	79	83	96	95
	38	43	43	89	87	88	55	55	56
	22	21	22	66	69	68	74	64	64

## Sheet: Fig. 3D
	sCJD-tg650			sCJD-tg650-30DPI			sCJD-tg650-130DPI
Fig. 3D	9	10	8	41	49	43	45	44	46
	17	16	17	36	36	43	36	32	37
	24	21	23	33	33	32	36	37	36

## Sheet: Fig. 3E
	RML	RML+Cyp46a1
Fig. 3E	13.7232	90.09
	1.2823	3.209
	4.7292	8.5578
	7.1303	87.6709

[truncated: 9 more sheets: Fig. 3F, Fig. 4A, Fig. 4B, Fig. 4C, Fig. 5A, Fig. 5B, Fig. S4, Fig. S6, Fig. S7B]
